# Supplementary material for: The introduction of a mandatory mask policy was associated with significantly reduced COVID-19 cases in a major metropolitan city
Source: PLoS One. 2021 Jul 21;16(7):e0253510. doi: 10.1371/journal.pone.0253510 (PMC8294480; doi:10.1371/journal.pone.0253510)
Supplement: S1 Data — (XLSX) [file pone.0253510.s002.xlsx]

## Sheet: Sheet1
Date	Time	Location
Pre Mask
2020-07-10	15:39:00	Lygon St Podapipo
2020-07-10	15:42:00	Lygon St Readings
2020-07-10	15:44:00	Lygon St Podapipo
2020-07-12	14:39:00	Sydney Rd Brunswick
2020-07-12	14:40:00	Sydney Rd Brunswick
2020-07-12	14:59:00	Bourke St Mall
2020-07-12	15:02:00	Bourke St Mall
2020-07-12	15:10:00	Bourke St Mall
2020-07-12	15:25:00	Bourke St Mall
2020-07-12	15:43:00	Bourke St Mall
2020-07-15	15:43:00	Elizabeth St
2020-07-15	15:57:00	Flinders St Station
2020-07-15	16:00:00	Flinders St Station
2020-07-15	16:06:00	Swanston St
2020-07-19	14:58:00	princes park
2020-07-19	15:12:00	Princes park
2020-07-19	14:23:00	Swanston St
2020-07-19	14:21:00	Swanston St
2020-07-19	14:25:00	Swanston St
Post announcement & prior to mandatory masks
2020-07-20	10:28:00	Rathdowne Fabrics and Remnants
2020-07-22	11:45:00	Swanston St
2020-07-22	11:52:00	Swanston St
2020-07-22	11:53:00	Swanston St
2020-07-22	11:54:00	Swanston St
2020-07-22	14:00:00	Swanston St
2020-07-22	14:00:00	Swanston St
Mandatory mask wearing period
2020-07-23	08:27:00	Flinders St station
2020-07-23	08:30:00	Flinders St station
2020-07-23	08:36:00	Flinders St station
2020-07-23	08:51:00	Flinders St station
2020-07-23	08:52:00	Flinders St station
2020-07-23	12:12:00	Swanston St
2020-07-23	12:31:00	Bourke/Flinders St
2020-07-23	12:33:00	Bourke/Flinders St
2020-07-29	08:45:00	Flinders St
2020-07-29	08:46:00	Flinders St
2020-07-29	08:50:00	Flinders St
2020-08-02	10:58:00	Costco
2020-08-02	11:00:00	Costco
2020-08-02	11:31:00	Costco
2020-08-02	11:32:00	Costco
2020-08-02	11:33:00	Costco
2020-08-02	11:35:00	Costco
2020-08-02	n/a	n/a1
1time and location are not available for this photograph
